# Supplementary material for: Mucosal Application of a Low-Energy Electron Inactivated Respiratory Syncytial Virus Vaccine Shows Protective Efficacy in an Animal Model
Source: Viruses. 2023 Aug 30;15(9):1846. doi: 10.3390/v15091846 (PMC10535182; doi:10.3390/v15091846)
Supplement: Supplementary file 1 [file viruses-15-01846-s001.zip]

Archive with 1 entries (1 files):
- viruses-2576651-supplementary.pdf
